# Supplementary material for: The triad of maternal gut-breast milk-infant gut microbial transmission in early life as a critical pathway for microbial inheritance
Source: Gut Microbes. 2025 Nov 16;17(1):2574928. doi: 10.1080/19490976.2025.2574928 (PMC12629333; doi:10.1080/19490976.2025.2574928)
Supplement: Supplementary material — Supplementary Information. [file KGMI_A_2574928_SM2638.csv]

		Supplementary Table S4
	Taxonomy	variable	value	V4	V5	V6	V7	Source	s1
1	Lactobacillus	Mother Breast_Milk EB colostrum	13.60769231	Mother	Breast_Milk	EB	colostrum	Mother Breast_Milk	Mother Breast_Milk
2	Fusobacterium	Mother Breast_Milk EB colostrum	0.067338462	Mother	Breast_Milk	EB	colostrum	Mother Breast_Milk	Mother Breast_Milk
3	Escherichia-Shigella	Mother Breast_Milk EB colostrum	2.840769231	Mother	Breast_Milk	EB	colostrum	Mother Breast_Milk	Mother Breast_Milk
4	Faecalibacterium	Mother Breast_Milk EB colostrum	0.015093846	Mother	Breast_Milk	EB	colostrum	Mother Breast_Milk	Mother Breast_Milk
5	Bacteroides	Mother Breast_Milk EB colostrum	0.516	Mother	Breast_Milk	EB	colostrum	Mother Breast_Milk	Mother Breast_Milk
6	Muribaculaceae	Mother Breast_Milk EB colostrum	2.745384615	Mother	Breast_Milk	EB	colostrum	Mother Breast_Milk	Mother Breast_Milk
7	Pseudomonas	Mother Breast_Milk EB colostrum	4.193076923	Mother	Breast_Milk	EB	colostrum	Mother Breast_Milk	Mother Breast_Milk
8	Bifidobacterium	Mother Breast_Milk EB colostrum	0.027515385	Mother	Breast_Milk	EB	colostrum	Mother Breast_Milk	Mother Breast_Milk
9	Enterococcus	Mother Breast_Milk EB colostrum	0.378615385	Mother	Breast_Milk	EB	colostrum	Mother Breast_Milk	Mother Breast_Milk
10	Klebsiella	Mother Breast_Milk EB colostrum	2.503846154	Mother	Breast_Milk	EB	colostrum	Mother Breast_Milk	Mother Breast_Milk
11	Other	Mother Breast_Milk EB colostrum	73.10669308	Mother	Breast_Milk	EB	colostrum	Mother Breast_Milk	Mother Breast_Milk
12	Lactobacillus	Mother Breast_Milk EB mature_milk	12.528	Mother	Breast_Milk	EB	mature_milk	Mother Breast_Milk	Mother Breast_Milk
13	Fusobacterium	Mother Breast_Milk EB mature_milk	1.14444	Mother	Breast_Milk	EB	mature_milk	Mother Breast_Milk	Mother Breast_Milk
14	Escherichia-Shigella	Mother Breast_Milk EB mature_milk	3.160666667	Mother	Breast_Milk	EB	mature_milk	Mother Breast_Milk	Mother Breast_Milk
15	Faecalibacterium	Mother Breast_Milk EB mature_milk	0.538145333	Mother	Breast_Milk	EB	mature_milk	Mother Breast_Milk	Mother Breast_Milk
16	Bacteroides	Mother Breast_Milk EB mature_milk	0.934	Mother	Breast_Milk	EB	mature_milk	Mother Breast_Milk	Mother Breast_Milk
17	Muribaculaceae	Mother Breast_Milk EB mature_milk	2.656666667	Mother	Breast_Milk	EB	mature_milk	Mother Breast_Milk	Mother Breast_Milk
18	Pseudomonas	Mother Breast_Milk EB mature_milk	3.989944667	Mother	Breast_Milk	EB	mature_milk	Mother Breast_Milk	Mother Breast_Milk
19	Bifidobacterium	Mother Breast_Milk EB mature_milk	0.194746667	Mother	Breast_Milk	EB	mature_milk	Mother Breast_Milk	Mother Breast_Milk
20	Enterococcus	Mother Breast_Milk EB mature_milk	0.601866667	Mother	Breast_Milk	EB	mature_milk	Mother Breast_Milk	Mother Breast_Milk
21	Klebsiella	Mother Breast_Milk EB mature_milk	2.4132	Mother	Breast_Milk	EB	mature_milk	Mother Breast_Milk	Mother Breast_Milk
22	Other	Mother Breast_Milk EB mature_milk	71.85165533	Mother	Breast_Milk	EB	mature_milk	Mother Breast_Milk	Mother Breast_Milk
23	Lactobacillus	Mother Breast_Milk EB transition_milk	13.31	Mother	Breast_Milk	EB	transition_milk	Mother Breast_Milk	Mother Breast_Milk
24	Fusobacterium	Mother Breast_Milk EB transition_milk	0.0712	Mother	Breast_Milk	EB	transition_milk	Mother Breast_Milk	Mother Breast_Milk
25	Escherichia-Shigella	Mother Breast_Milk EB transition_milk	2.861	Mother	Breast_Milk	EB	transition_milk	Mother Breast_Milk	Mother Breast_Milk
26	Faecalibacterium	Mother Breast_Milk EB transition_milk	0.016049	Mother	Breast_Milk	EB	transition_milk	Mother Breast_Milk	Mother Breast_Milk
27	Bacteroides	Mother Breast_Milk EB transition_milk	0.5411	Mother	Breast_Milk	EB	transition_milk	Mother Breast_Milk	Mother Breast_Milk
28	Muribaculaceae	Mother Breast_Milk EB transition_milk	2.679	Mother	Breast_Milk	EB	transition_milk	Mother Breast_Milk	Mother Breast_Milk
29	Pseudomonas	Mother Breast_Milk EB transition_milk	4.251	Mother	Breast_Milk	EB	transition_milk	Mother Breast_Milk	Mother Breast_Milk
30	Bifidobacterium	Mother Breast_Milk EB transition_milk	0.026195	Mother	Breast_Milk	EB	transition_milk	Mother Breast_Milk	Mother Breast_Milk
31	Enterococcus	Mother Breast_Milk EB transition_milk	0.3834	Mother	Breast_Milk	EB	transition_milk	Mother Breast_Milk	Mother Breast_Milk
32	Klebsiella	Mother Breast_Milk EB transition_milk	2.52	Mother	Breast_Milk	EB	transition_milk	Mother Breast_Milk	Mother Breast_Milk
33	Other	Mother Breast_Milk EB transition_milk	73.339367	Mother	Breast_Milk	EB	transition_milk	Mother Breast_Milk	Mother Breast_Milk
34	Lactobacillus	Mother Breast_Milk MB colostrum	1.76	Mother	Breast_Milk	MB	colostrum	Mother Breast_Milk	Mother Breast_Milk
35	Fusobacterium	Mother Breast_Milk MB colostrum	14.9278	Mother	Breast_Milk	MB	colostrum	Mother Breast_Milk	Mother Breast_Milk
36	Escherichia-Shigella	Mother Breast_Milk MB colostrum	5.3646	Mother	Breast_Milk	MB	colostrum	Mother Breast_Milk	Mother Breast_Milk
37	Faecalibacterium	Mother Breast_Milk MB colostrum	7.594666667	Mother	Breast_Milk	MB	colostrum	Mother Breast_Milk	Mother Breast_Milk
38	Bacteroides	Mother Breast_Milk MB colostrum	5.78	Mother	Breast_Milk	MB	colostrum	Mother Breast_Milk	Mother Breast_Milk
39	Muribaculaceae	Mother Breast_Milk MB colostrum	1.8656	Mother	Breast_Milk	MB	colostrum	Mother Breast_Milk	Mother Breast_Milk
40	Pseudomonas	Mother Breast_Milk MB colostrum	0.1004	Mother	Breast_Milk	MB	colostrum	Mother Breast_Milk	Mother Breast_Milk
41	Bifidobacterium	Mother Breast_Milk MB colostrum	4.199333333	Mother	Breast_Milk	MB	colostrum	Mother Breast_Milk	Mother Breast_Milk
42	Enterococcus	Mother Breast_Milk MB colostrum	3.164786667	Mother	Breast_Milk	MB	colostrum	Mother Breast_Milk	Mother Breast_Milk
43	Klebsiella	Mother Breast_Milk MB colostrum	0.530733333	Mother	Breast_Milk	MB	colostrum	Mother Breast_Milk	Mother Breast_Milk
44	Other	Mother Breast_Milk MB colostrum	54.70170667	Mother	Breast_Milk	MB	colostrum	Mother Breast_Milk	Mother Breast_Milk
45	Lactobacillus	Mother Breast_Milk MB mature_milk	1.557272727	Mother	Breast_Milk	MB	mature_milk	Mother Breast_Milk	Mother Breast_Milk
46	Fusobacterium	Mother Breast_Milk MB mature_milk	16.26363636	Mother	Breast_Milk	MB	mature_milk	Mother Breast_Milk	Mother Breast_Milk
47	Escherichia-Shigella	Mother Breast_Milk MB mature_milk	5.924545455	Mother	Breast_Milk	MB	mature_milk	Mother Breast_Milk	Mother Breast_Milk
48	Faecalibacterium	Mother Breast_Milk MB mature_milk	7.539090909	Mother	Breast_Milk	MB	mature_milk	Mother Breast_Milk	Mother Breast_Milk
49	Bacteroides	Mother Breast_Milk MB mature_milk	6.078181818	Mother	Breast_Milk	MB	mature_milk	Mother Breast_Milk	Mother Breast_Milk
50	Muribaculaceae	Mother Breast_Milk MB mature_milk	1.873636364	Mother	Breast_Milk	MB	mature_milk	Mother Breast_Milk	Mother Breast_Milk
51	Pseudomonas	Mother Breast_Milk MB mature_milk	0.061109091	Mother	Breast_Milk	MB	mature_milk	Mother Breast_Milk	Mother Breast_Milk
52	Bifidobacterium	Mother Breast_Milk MB mature_milk	2.477272727	Mother	Breast_Milk	MB	mature_milk	Mother Breast_Milk	Mother Breast_Milk
53	Enterococcus	Mother Breast_Milk MB mature_milk	3.671818182	Mother	Breast_Milk	MB	mature_milk	Mother Breast_Milk	Mother Breast_Milk
54	Klebsiella	Mother Breast_Milk MB mature_milk	0.452363636	Mother	Breast_Milk	MB	mature_milk	Mother Breast_Milk	Mother Breast_Milk
55	Other	Mother Breast_Milk MB mature_milk	54.09499727	Mother	Breast_Milk	MB	mature_milk	Mother Breast_Milk	Mother Breast_Milk
56	Lactobacillus	Mother Breast_Milk MB transition_milk	1.850909091	Mother	Breast_Milk	MB	transition_milk	Mother Breast_Milk	Mother Breast_Milk
57	Fusobacterium	Mother Breast_Milk MB transition_milk	13.83379818	Mother	Breast_Milk	MB	transition_milk	Mother Breast_Milk	Mother Breast_Milk
58	Escherichia-Shigella	Mother Breast_Milk MB transition_milk	5.341445455	Mother	Breast_Milk	MB	transition_milk	Mother Breast_Milk	Mother Breast_Milk
59	Faecalibacterium	Mother Breast_Milk MB transition_milk	6.941818182	Mother	Breast_Milk	MB	transition_milk	Mother Breast_Milk	Mother Breast_Milk
60	Bacteroides	Mother Breast_Milk MB transition_milk	5.521818182	Mother	Breast_Milk	MB	transition_milk	Mother Breast_Milk	Mother Breast_Milk
61	Muribaculaceae	Mother Breast_Milk MB transition_milk	2.019309091	Mother	Breast_Milk	MB	transition_milk	Mother Breast_Milk	Mother Breast_Milk
62	Pseudomonas	Mother Breast_Milk MB transition_milk	0.091757273	Mother	Breast_Milk	MB	transition_milk	Mother Breast_Milk	Mother Breast_Milk
63	Bifidobacterium	Mother Breast_Milk MB transition_milk	4.568181818	Mother	Breast_Milk	MB	transition_milk	Mother Breast_Milk	Mother Breast_Milk
64	Enterococcus	Mother Breast_Milk MB transition_milk	3.090972727	Mother	Breast_Milk	MB	transition_milk	Mother Breast_Milk	Mother Breast_Milk
65	Klebsiella	Mother Breast_Milk MB transition_milk	0.622727273	Mother	Breast_Milk	MB	transition_milk	Mother Breast_Milk	Mother Breast_Milk
66	Other	Mother Breast_Milk MB transition_milk	56.14315636	Mother	Breast_Milk	MB	transition_milk	Mother Breast_Milk	Mother Breast_Milk
67	Lactobacillus	Mother Breast_Milk MNS colostrum	12.3475	Mother	Breast_Milk	MNS	colostrum	Mother Breast_Milk	Mother Breast_Milk
68	Fusobacterium	Mother Breast_Milk MNS colostrum	0.0900375	Mother	Breast_Milk	MNS	colostrum	Mother Breast_Milk	Mother Breast_Milk
69	Escherichia-Shigella	Mother Breast_Milk MNS colostrum	2.8875	Mother	Breast_Milk	MNS	colostrum	Mother Breast_Milk	Mother Breast_Milk
70	Faecalibacterium	Mother Breast_Milk MNS colostrum	0.0911	Mother	Breast_Milk	MNS	colostrum	Mother Breast_Milk	Mother Breast_Milk
71	Bacteroides	Mother Breast_Milk MNS colostrum	0.66575	Mother	Breast_Milk	MNS	colostrum	Mother Breast_Milk	Mother Breast_Milk
72	Muribaculaceae	Mother Breast_Milk MNS colostrum	2.6825	Mother	Breast_Milk	MNS	colostrum	Mother Breast_Milk	Mother Breast_Milk
73	Pseudomonas	Mother Breast_Milk MNS colostrum	3.81	Mother	Breast_Milk	MNS	colostrum	Mother Breast_Milk	Mother Breast_Milk
74	Bifidobacterium	Mother Breast_Milk MNS colostrum	0.1065875	Mother	Breast_Milk	MNS	colostrum	Mother Breast_Milk	Mother Breast_Milk
75	Enterococcus	Mother Breast_Milk MNS colostrum	0.379375	Mother	Breast_Milk	MNS	colostrum	Mother Breast_Milk	Mother Breast_Milk
76	Klebsiella	Mother Breast_Milk MNS colostrum	2.3725	Mother	Breast_Milk	MNS	colostrum	Mother Breast_Milk	Mother Breast_Milk
77	Other	Mother Breast_Milk MNS colostrum	74.58135	Mother	Breast_Milk	MNS	colostrum	Mother Breast_Milk	Mother Breast_Milk
