# Supplementary material for: The triad of maternal gut-breast milk-infant gut microbial transmission in early life as a critical pathway for microbial inheritance
Source: Gut Microbes. 2025 Nov 16;17(1):2574928. doi: 10.1080/19490976.2025.2574928 (PMC12629333; doi:10.1080/19490976.2025.2574928)
Supplement: Supplementary material — Supplementary Information. [file KGMI_A_2574928_SM2634.xlsx]

## Sheet: Q3_all_样本质控指标
Sample ID	Concentration (ng/ul)	Amount (ug)	Raw Reads Count	Clean Reads Count	Human-Mapped
MB09B1	44.28	1.771	80521	79999	0
MB09B2	28.882	1.155	80466	79944	0
MB09B3	18.208	0.728	80638	80116	0
MB09F1	76.113	3.045	79899	79811	0
MB09P1	9.901	0.099	80016	79855	0
MB09P2	66.614	0.666	80010	79824	0
MB09P3	12.593	0.126	79923	79772	0
MB14B1	22.579	0.903	79900	79857	0
MB14P1	15.229	0.152	72362	72204	0
MB12B1	11.791	0.472	79776	79550	0
MB12P1	10.834	0.108	74263	74076	0.0002
MB13B1	44.48	1.779	80048	79846	0
MB13B2	29.184	1.167	80087	79975	0
MB13B3	84.13	3.365	52850	52739	0
MB13F1	55.542	2.222	47852	47776	0
MB13P1	24.812	0.248	70439	70296	0
MB13P2	20.086	0.201	80064	79899	0.0003
MB13P3	18.499	0.185	72620	72475	0
MB15B0	29.098	0.291	79963	79760	0
MB15B1	2.146	0.021	80087	79839	0
MB15B2	5.667	0.057	80060	79870	0
MB15B3	2.271	0.023	79987	79749	0
MB15F1	52.01	0.52	45166	45047	0
MB15P1	1.114	0.011	76455	76269	0
MB15P2	8.824	0.088	66810	66665	0
MB15P3	90.238	0.902	76824	76695	0
MB11P1	16.705	0.167	79837	79683	0
MB16B1	4.517	0.045	79579	79355	0
MB16B2	15.334	0.153	80345	80124	0
MB16B3	29.719	0.297	79906	79718	0
MB16F1	234.428	2.344	43384	43293	0
MB16P1	195.131	1.951	80049	79915	0
MB16P2	10.183	0.102	64025	63901	0
MB16P3	0.673	0.007	79477	79311	0
MB01B1	10.754	0.43	80059	80047	0
MB01B2	11.9	0.476	80071	80050	0
MB01B3	110.084	4.403	80167	80149	0
MB01F1	139.967	5.599	80150	80136	0
MB01F2	224.137	8.965	80080	80064	0
MB01F3	119.35	4.774	80013	79845	0
MB01P1	2.07	0.021	69086	68924	0
MB01P2	12.46	0.125	80052	79868	0
MB01P3	4.529	0.045	79953	79791	0
MB02B1	11.792	0.472	79827	79591	0
MB02B2	18.539	0.742	80046	80028	0
MB02B3	46.177	1.847	80205	80193	0
MB02F1	31.285	1.251	79907	79896	0
MB02P1	24.66	0.247	75164	75020	0.0001
MB03B1	21.874	0.875	79976	79609	0
MB03B2	16.577	0.663	80341	79819	0
MB03B3	20.754	0.83	80604	80082	0
MB03F1	48.59	1.944	79893	79747	0
MB03P1	36.364	0.364	62943	62829	0.0001
MB03P2	10.248	0.102	79937	79786	0
MB03P3	3.082	0.031	80091	79945	0
MB04B0	11.903	0.476	80401	79879	0
MB04B1	15.918	0.637	79873	79853	0
MB04B2	11.924	0.477	79889	79868	0
MB04B3	14.327	0.573	80068	80045	0
MB04F2	31.088	1.244	77300	77286	0
MB04F3	55.803	2.232	80028	80009	0
MB04P1	0.23	0.002	68824	68635	0.0018
MB04P2	29.894	0.299	78707	78519	0
MB04P3	4.423	0.044	72697	72549	0
MB05B0	10.813	0.433	79920	79890	0
MB05B1	33	1.32	80274	80250	0
MB05B2	147.781	5.911	73022	72857	0
MB05B3	65.111	2.604	53943	53818	0
MB05P2	7.566	0.076	79964	79791	0
MB05P3	17.361	0.174	80020	79870	0
MB10B0	32.027	1.281	68226	68053	0
MB10B1	28.631	1.145	79963	79743	0
MB10B2	33.415	1.337	63671	63534	0
MB10B3	13.382	0.535	71027	70825	0
MB10P1	2.455	0.025	79817	79652	0
MB10P2	8.598	0.086	70657	70518	0
MB10P3	16.624	0.166	80012	79831	0
MB06B1	13.389	0.536	80102	79976	0
MB06F1	17.492	0.7	59276	59130	0
MB06P1	22.612	0.226	59430	59290	0
MB07B1	28.821	1.153	44882	44734	0
MB07B2	27.578	1.103	49284	49143	0
MB07B3	29.832	1.193	44646	44530	0
MB07F1	44.886	1.795	44364	44271	0
MB07P1	7.217	0.072	79884	79729	0
MB07P2	6.546	0.065	80473	80414	0
MB07P3	3.872	0.039	80102	79924	0
MB08B1	35.773	1.431	80295	80088	0
MB08B2	43.455	1.738	79917	79739	0
MB08B3	22.702	0.908	79985	79777	0
MB08F1	51.995	2.08	46332	46254	0
MB08P1	6.778	0.068	80000	79836	0
MB08P2	0.385	0.004	79999	79859	0
MB08P3	5.341	0.053	80057	79917	0
EB09B0	7.378	0.295	79913	79738	0
EB09B1	0.968	0.039	80172	79999	0
EB09B2	36.349	1.454	80149	79944	0
EB09B3	113.881	4.555	80256	80116	0
EB09F1	15.735	0.629	80038	79877	0
EB09F2	19.54	0.782	80303	80136	0
EB09F3	1.769	0.071	79781	79622	0
EB09P1	15.385	0.615	80125	79936	0
EB09P2	9.272	0.371	78152	77936	0
EB09P3	2.283	0.091	80125	79885	0
EB10B0	14.638	0.586	79916	79735	0
EB10B1	20.829	0.833	80062	79887	0
EB10F1	36.547	1.462	79784	79652	0
EB10P1	27.885	1.115	80065	79875	0
EB11B0	9.805	0.392	79888	79688	0
EB11B1	7.052	0.282	80331	80146	0
EB11B2	6.067	0.243	79891	79704	0
EB11B3	12.98	0.519	80153	79953	0
EB11P1	30.023	1.201	79994	79750	0
EB11P2	4.055	0.162	80021	79812	0
EB11P3	2.418	0.097	80077	79835	0
EB12B0	17.211	0.688	79797	79615	0
EB12B1	6.748	0.27	80210	80038	0
EB12B2	11.366	0.455	79895	79710	0
EB12B3	0.806	0.032	79822	79638	0
EB12F1	20.489	0.82	79792	79592	0
EB12F2	36.493	1.46	80051	79881	0
EB12F3	34.823	1.393	79850	79663	0
EB12P1	6.564	0.263	80057	79835	0.0001
EB12P2	1.738	0.07	56351	56208	0
EB12P3	3.242	0.13	79913	79697	0.0001
EB13B1	50.369	2.015	80427	80181	0
EB13B2	6.852	0.274	80193	79995	0
EB13B3	13.339	0.534	80136	79940	0
EB13F1	97.937	3.917	80108	79951	0
EB13P1	14.925	0.597	80150	79943	0
EB13P2	13.824	0.553	79979	79754	0
EB13P3	14.268	0.571	79933	79726	0
EB14B0	10.747	0.43	79822	79633	0
EB14B1	6.03	0.241	79734	79580	0
EB14B2	17.963	0.719	79870	79675	0
EB14B3	12.992	0.52	79907	79715	0
EB14B4	14.146	0.141	80101	79924	0
EB14F1	144.082	5.763	79980	79832	0
EB14F2	41.776	1.671	79963	79805	0
EB14F3	54.493	2.18	79982	79852	0
EB14F4	41.721	0.417	75266	75064	0
EB14P1	10.442	0.418	80313	80096	0
EB14P2	51.153	2.046	60632	60460	0
EB14P3	8.826	0.353	63603	63401	0
EB14P4	3.452	0.035	79905	79752	0
MNS07P	3.626	0.145	61339	61172	0.0004
MNS07F	15.45	0.618	80155	79932	0
MNS08P	6.021	0.241	79738	79477	0
MNS08F	37.51	1.5	79825	79673	0
EB01B4	106.638	4.266	79872	79736	0
EB01F4	44.13	1.765	79899	79686	0
EB01P4	36.021	1.441	80360	80136	0
EB02B0	26.547	1.062	80036	79828	0
EB02B1	41.434	1.657	80055	79880	0
EB02B2	34.406	1.376	79826	79663	0
EB02B3	42.163	1.687	80123	80007	0
EB02B4	58.224	2.329	79931	79729	0
EB02F3	61.408	2.456	80001	79903	0
EB02P1	55.652	2.226	79798	79574	0
EB02P2	42.825	1.713	72598	72409	0
EB02P3	34.412	1.376	79817	79614	0
EB02P4	32.318	1.293	49831	49680	0
EB03B0	30.179	1.207	80089	79879	0
EB03B3	47.014	1.881	80022	79804	0
EB03F3	93.855	3.754	80253	80145	0
EB03P1	57.26	2.29	80033	79804	0.0004
EB03P3	51.491	2.06	79920	79694	0
EB04B0	32	1.28	79830	79617	0
EB04B3	65.549	2.622	79932	79757	0
EB04F3	297.063	11.883	79979	79831	0
EB04P1	4.128	0.165	76882	76670	0
EB04P3	44.997	1.8	80224	80016	0
EB05B0	39.984	1.599	79823	79621	0
EB05B2	34.972	1.399	80312	80116	0
EB05B3	30.093	1.204	79845	79654	0
EB05F1	61.173	2.447	80384	80263	0
EB05F2	97.311	3.892	79870	79718	0
EB05F3	163.089	6.524	80148	79956	0
EB05P1	31.837	1.273	80047	79827	0
EB05P2	32.197	1.288	79983	79771	0
EB05P3	26.555	1.062	72241	72028	0
EB06B1	14.107	0.564	79971	79761	0
EB06B2	11.502	0.46	79811	79619	0
EB06B3	16.341	0.654	79937	79750	0
EB06F2	180.59	7.224	80218	80076	0
EB06P1	24.395	0.976	80060	79864	0
EB06P2	17.402	0.696	79967	79728	0
EB06P3	14.003	0.56	80013	79814	0
EB07B0	10.518	0.421	79956	79698	0
EB07B1	3.745	0.15	79808	79609	0
EB07B2	17.126	0.685	79936	79819	0
EB07B3	9.944	0.398	80211	80082	0
EB07F1	12.77	0.511	79833	79667	0
EB07P1	11.545	0.462	78312	78100	0
EB07P2	0.648	0.026	79915	79699	0
EB07P3	1.067	0.043	80018	79789	0.0001
EB08B0	10.157	0.406	45993	45878	0
EB08B1	0.639	0.026	79763	79568	0
EB08B2	20.088	0.804	79878	79636	0
EB08B3	19.483	0.779	79940	79755	0
EB08F1	5.405	0.216	80038	79866	0
EB08P1	5.971	0.239	79986	79794	0
EB08P2	2.941	0.118	58572	58437	0
EB08P3	48.177	1.927	80076	79832	0
MNS01P	16.99	0.68	79992	79790	0
MNS01F	202.746	8.11	65482	65363	0
MNS02P	8.382	0.335	79946	79738	0.0001
MNS02F	45.497	1.82	79046	78874	0
MNS03P	9.254	0.37	79880	79676	0
MNS03F	121.522	4.861	79963	79785	0
MNS04P	5.898	0.236	79877	79671	0
MNS04F	16.738	0.67	80096	79932	0
MNS05P	20.112	0.804	57694	57554	0.0001
MNS05F	43.571	1.743	79847	79837	0
MNS06P	4.509	0.18	46587	46470	0
MNS06F	13.488	0.54	80051	79867	0
