# Supplementary material for: The triad of maternal gut-breast milk-infant gut microbial transmission in early life as a critical pathway for microbial inheritance
Source: Gut Microbes. 2025 Nov 16;17(1):2574928. doi: 10.1080/19490976.2025.2574928 (PMC12629333; doi:10.1080/19490976.2025.2574928)
Supplement: Supplementary material — Supplementary Information. [file KGMI_A_2574928_SM2630.csv]

		Supplementary Table S3
	Taxonomy	variable	value	V4	V5	V6	V7	Source	s1
1	Faecalibacterium	Mother Stool EB colostrum	10.3185	Mother	Stool	EB	colostrum	Mother Stool	Mother Stool
2	Bacteroides	Mother Stool EB colostrum	8.006625	Mother	Stool	EB	colostrum	Mother Stool	Mother Stool
3	Escherichia-Shigella	Mother Stool EB colostrum	12.797	Mother	Stool	EB	colostrum	Mother Stool	Mother Stool
4	Bifidobacterium	Mother Stool EB colostrum	6.65837125	Mother	Stool	EB	colostrum	Mother Stool	Mother Stool
5	Prevotella	Mother Stool EB colostrum	3.25083	Mother	Stool	EB	colostrum	Mother Stool	Mother Stool
6	Subdoligranulum	Mother Stool EB colostrum	3.29766625	Mother	Stool	EB	colostrum	Mother Stool	Mother Stool
7	Megamonas	Mother Stool EB colostrum	3.60049625	Mother	Stool	EB	colostrum	Mother Stool	Mother Stool
8	Agathobacter	Mother Stool EB colostrum	0.879125	Mother	Stool	EB	colostrum	Mother Stool	Mother Stool
9	Dialister	Mother Stool EB colostrum	3.26101125	Mother	Stool	EB	colostrum	Mother Stool	Mother Stool
10	Phascolarctobacterium	Mother Stool EB colostrum	3.0721375	Mother	Stool	EB	colostrum	Mother Stool	Mother Stool
11	Other	Mother Stool EB colostrum	44.84973125	Mother	Stool	EB	colostrum	Mother Stool	Mother Stool
12	Faecalibacterium	Mother Stool EB mature_milk	18.03458889	Mother	Stool	EB	mature_milk	Mother Stool	Mother Stool
13	Bacteroides	Mother Stool EB mature_milk	9.925222222	Mother	Stool	EB	mature_milk	Mother Stool	Mother Stool
14	Escherichia-Shigella	Mother Stool EB mature_milk	1.596844444	Mother	Stool	EB	mature_milk	Mother Stool	Mother Stool
15	Bifidobacterium	Mother Stool EB mature_milk	2.669666667	Mother	Stool	EB	mature_milk	Mother Stool	Mother Stool
16	Prevotella	Mother Stool EB mature_milk	2.856645556	Mother	Stool	EB	mature_milk	Mother Stool	Mother Stool
17	Subdoligranulum	Mother Stool EB mature_milk	2.041311111	Mother	Stool	EB	mature_milk	Mother Stool	Mother Stool
18	Megamonas	Mother Stool EB mature_milk	6.334731111	Mother	Stool	EB	mature_milk	Mother Stool	Mother Stool
19	Agathobacter	Mother Stool EB mature_milk	3.726834444	Mother	Stool	EB	mature_milk	Mother Stool	Mother Stool
20	Dialister	Mother Stool EB mature_milk	4.765443333	Mother	Stool	EB	mature_milk	Mother Stool	Mother Stool
21	Phascolarctobacterium	Mother Stool EB mature_milk	1.766511111	Mother	Stool	EB	mature_milk	Mother Stool	Mother Stool
22	Other	Mother Stool EB mature_milk	46.27456444	Mother	Stool	EB	mature_milk	Mother Stool	Mother Stool
23	Faecalibacterium	Mother Stool EB transition_milk	9.7248	Mother	Stool	EB	transition_milk	Mother Stool	Mother Stool
24	Bacteroides	Mother Stool EB transition_milk	5.598	Mother	Stool	EB	transition_milk	Mother Stool	Mother Stool
25	Escherichia-Shigella	Mother Stool EB transition_milk	1.5518	Mother	Stool	EB	transition_milk	Mother Stool	Mother Stool
26	Bifidobacterium	Mother Stool EB transition_milk	7.80895	Mother	Stool	EB	transition_milk	Mother Stool	Mother Stool
27	Prevotella	Mother Stool EB transition_milk	8.54158	Mother	Stool	EB	transition_milk	Mother Stool	Mother Stool
28	Subdoligranulum	Mother Stool EB transition_milk	2.41594	Mother	Stool	EB	transition_milk	Mother Stool	Mother Stool
29	Megamonas	Mother Stool EB transition_milk	7.541276	Mother	Stool	EB	transition_milk	Mother Stool	Mother Stool
30	Agathobacter	Mother Stool EB transition_milk	10.4988	Mother	Stool	EB	transition_milk	Mother Stool	Mother Stool
31	Dialister	Mother Stool EB transition_milk	7.20437	Mother	Stool	EB	transition_milk	Mother Stool	Mother Stool
32	Phascolarctobacterium	Mother Stool EB transition_milk	2.352254	Mother	Stool	EB	transition_milk	Mother Stool	Mother Stool
33	Other	Mother Stool EB transition_milk	36.791186	Mother	Stool	EB	transition_milk	Mother Stool	Mother Stool
34	Faecalibacterium	Mother Stool MB colostrum	13.9053	Mother	Stool	MB	colostrum	Mother Stool	Mother Stool
35	Bacteroides	Mother Stool MB colostrum	7.8132	Mother	Stool	MB	colostrum	Mother Stool	Mother Stool
36	Escherichia-Shigella	Mother Stool MB colostrum	8.69119	Mother	Stool	MB	colostrum	Mother Stool	Mother Stool
37	Bifidobacterium	Mother Stool MB colostrum	8.8745	Mother	Stool	MB	colostrum	Mother Stool	Mother Stool
38	Prevotella	Mother Stool MB colostrum	0.443845	Mother	Stool	MB	colostrum	Mother Stool	Mother Stool
39	Subdoligranulum	Mother Stool MB colostrum	10.6195	Mother	Stool	MB	colostrum	Mother Stool	Mother Stool
40	Megamonas	Mother Stool MB colostrum	0.047205	Mother	Stool	MB	colostrum	Mother Stool	Mother Stool
41	Agathobacter	Mother Stool MB colostrum	4.28892	Mother	Stool	MB	colostrum	Mother Stool	Mother Stool
42	Dialister	Mother Stool MB colostrum	0.023411	Mother	Stool	MB	colostrum	Mother Stool	Mother Stool
43	Phascolarctobacterium	Mother Stool MB colostrum	2.11805	Mother	Stool	MB	colostrum	Mother Stool	Mother Stool
44	Other	Mother Stool MB colostrum	43.174553	Mother	Stool	MB	colostrum	Mother Stool	Mother Stool
45	Faecalibacterium	Mother Stool MB mature_milk	23.9	Mother	Stool	MB	mature_milk	Mother Stool	Mother Stool
46	Bacteroides	Mother Stool MB mature_milk	6.5	Mother	Stool	MB	mature_milk	Mother Stool	Mother Stool
47	Escherichia-Shigella	Mother Stool MB mature_milk	0.6875	Mother	Stool	MB	mature_milk	Mother Stool	Mother Stool
48	Bifidobacterium	Mother Stool MB mature_milk	0.7338	Mother	Stool	MB	mature_milk	Mother Stool	Mother Stool
49	Prevotella	Mother Stool MB mature_milk	15.4	Mother	Stool	MB	mature_milk	Mother Stool	Mother Stool
50	Subdoligranulum	Mother Stool MB mature_milk	2.73	Mother	Stool	MB	mature_milk	Mother Stool	Mother Stool
51	Megamonas	Mother Stool MB mature_milk	0.00298	Mother	Stool	MB	mature_milk	Mother Stool	Mother Stool
52	Agathobacter	Mother Stool MB mature_milk	0.07405	Mother	Stool	MB	mature_milk	Mother Stool	Mother Stool
53	Dialister	Mother Stool MB mature_milk	0.03055	Mother	Stool	MB	mature_milk	Mother Stool	Mother Stool
54	Phascolarctobacterium	Mother Stool MB mature_milk	2.19	Mother	Stool	MB	mature_milk	Mother Stool	Mother Stool
55	Other	Mother Stool MB mature_milk	47.71561	Mother	Stool	MB	mature_milk	Mother Stool	Mother Stool
56	Faecalibacterium	Mother Stool MB transition_milk	28.85	Mother	Stool	MB	transition_milk	Mother Stool	Mother Stool
57	Bacteroides	Mother Stool MB transition_milk	4.28	Mother	Stool	MB	transition_milk	Mother Stool	Mother Stool
58	Escherichia-Shigella	Mother Stool MB transition_milk	1.0435	Mother	Stool	MB	transition_milk	Mother Stool	Mother Stool
59	Bifidobacterium	Mother Stool MB transition_milk	1.111	Mother	Stool	MB	transition_milk	Mother Stool	Mother Stool
60	Prevotella	Mother Stool MB transition_milk	14.89	Mother	Stool	MB	transition_milk	Mother Stool	Mother Stool
61	Subdoligranulum	Mother Stool MB transition_milk	2.81	Mother	Stool	MB	transition_milk	Mother Stool	Mother Stool
62	Megamonas	Mother Stool MB transition_milk	0	Mother	Stool	MB	transition_milk	Mother Stool	Mother Stool
63	Agathobacter	Mother Stool MB transition_milk	1.6131	Mother	Stool	MB	transition_milk	Mother Stool	Mother Stool
64	Dialister	Mother Stool MB transition_milk	0.0406	Mother	Stool	MB	transition_milk	Mother Stool	Mother Stool
65	Phascolarctobacterium	Mother Stool MB transition_milk	3.61	Mother	Stool	MB	transition_milk	Mother Stool	Mother Stool
66	Other	Mother Stool MB transition_milk	41.70032	Mother	Stool	MB	transition_milk	Mother Stool	Mother Stool
67	Faecalibacterium	Mother Stool MNS colostrum	9.5420975	Mother	Stool	MNS	colostrum	Mother Stool	Mother Stool
68	Bacteroides	Mother Stool MNS colostrum	8.0795	Mother	Stool	MNS	colostrum	Mother Stool	Mother Stool
69	Escherichia-Shigella	Mother Stool MNS colostrum	6.769375	Mother	Stool	MNS	colostrum	Mother Stool	Mother Stool
70	Bifidobacterium	Mother Stool MNS colostrum	2.87166875	Mother	Stool	MNS	colostrum	Mother Stool	Mother Stool
71	Prevotella	Mother Stool MNS colostrum	6.7617	Mother	Stool	MNS	colostrum	Mother Stool	Mother Stool
72	Subdoligranulum	Mother Stool MNS colostrum	3.7744875	Mother	Stool	MNS	colostrum	Mother Stool	Mother Stool
73	Megamonas	Mother Stool MNS colostrum	6.152345	Mother	Stool	MNS	colostrum	Mother Stool	Mother Stool
74	Agathobacter	Mother Stool MNS colostrum	1.22064875	Mother	Stool	MNS	colostrum	Mother Stool	Mother Stool
75	Dialister	Mother Stool MNS colostrum	1.86526125	Mother	Stool	MNS	colostrum	Mother Stool	Mother Stool
76	Phascolarctobacterium	Mother Stool MNS colostrum	1.9882375	Mother	Stool	MNS	colostrum	Mother Stool	Mother Stool
77	Other	Mother Stool MNS colostrum	50.96979125	Mother	Stool	MNS	colostrum	Mother Stool	Mother Stool
