# Supplementary material for: The triad of maternal gut-breast milk-infant gut microbial transmission in early life as a critical pathway for microbial inheritance
Source: Gut Microbes. 2025 Nov 16;17(1):2574928. doi: 10.1080/19490976.2025.2574928 (PMC12629333; doi:10.1080/19490976.2025.2574928)
Supplement: Supplementary material — Supplementary Information. [file KGMI_A_2574928_SM2629.csv]

		Supplementary Table S5
	Taxonomy	variable	value	V4	V5	V6	V7	Source	s1
1	Escherichia-Shigella	Infant Stool EB colostrum	28.572421	Infant	Stool	EB	colostrum	Infant Stool	Infant Stool
2	Bifidobacterium	Infant Stool EB colostrum	3.716109	Infant	Stool	EB	colostrum	Infant Stool	Infant Stool
3	Klebsiella	Infant Stool EB colostrum	9.543913	Infant	Stool	EB	colostrum	Infant Stool	Infant Stool
4	Streptococcus	Infant Stool EB colostrum	10.575666	Infant	Stool	EB	colostrum	Infant Stool	Infant Stool
5	Bacteroides	Infant Stool EB colostrum	7.268515	Infant	Stool	EB	colostrum	Infant Stool	Infant Stool
6	Clostridium_sensu_stricto_1	Infant Stool EB colostrum	2.013554	Infant	Stool	EB	colostrum	Infant Stool	Infant Stool
7	Staphylococcus	Infant Stool EB colostrum	5.2023	Infant	Stool	EB	colostrum	Infant Stool	Infant Stool
8	Veillonella	Infant Stool EB colostrum	7.395063	Infant	Stool	EB	colostrum	Infant Stool	Infant Stool
9	Enterococcus	Infant Stool EB colostrum	0.2042	Infant	Stool	EB	colostrum	Infant Stool	Infant Stool
10	Lactobacillus	Infant Stool EB colostrum	1.411396	Infant	Stool	EB	colostrum	Infant Stool	Infant Stool
11	Other	Infant Stool EB colostrum	24.103042	Infant	Stool	EB	colostrum	Infant Stool	Infant Stool
12	Escherichia-Shigella	Infant Stool EB mature_milk	20.30345333	Infant	Stool	EB	mature_milk	Infant Stool	Infant Stool
13	Bifidobacterium	Infant Stool EB mature_milk	18.89975533	Infant	Stool	EB	mature_milk	Infant Stool	Infant Stool
14	Klebsiella	Infant Stool EB mature_milk	14.15119	Infant	Stool	EB	mature_milk	Infant Stool	Infant Stool
15	Streptococcus	Infant Stool EB mature_milk	6.811046667	Infant	Stool	EB	mature_milk	Infant Stool	Infant Stool
16	Bacteroides	Infant Stool EB mature_milk	7.945826	Infant	Stool	EB	mature_milk	Infant Stool	Infant Stool
17	Clostridium_sensu_stricto_1	Infant Stool EB mature_milk	6.531338	Infant	Stool	EB	mature_milk	Infant Stool	Infant Stool
18	Staphylococcus	Infant Stool EB mature_milk	0.89874	Infant	Stool	EB	mature_milk	Infant Stool	Infant Stool
19	Veillonella	Infant Stool EB mature_milk	2.479553333	Infant	Stool	EB	mature_milk	Infant Stool	Infant Stool
20	Enterococcus	Infant Stool EB mature_milk	2.233358	Infant	Stool	EB	mature_milk	Infant Stool	Infant Stool
21	Lactobacillus	Infant Stool EB mature_milk	2.789440667	Infant	Stool	EB	mature_milk	Infant Stool	Infant Stool
22	Other	Infant Stool EB mature_milk	16.954792	Infant	Stool	EB	mature_milk	Infant Stool	Infant Stool
23	Escherichia-Shigella	Infant Stool EB meconium	32.74829636	Infant	Stool	EB	meconium	Infant Stool	Infant Stool
24	Bifidobacterium	Infant Stool EB meconium	0.285495455	Infant	Stool	EB	meconium	Infant Stool	Infant Stool
25	Klebsiella	Infant Stool EB meconium	4.767188182	Infant	Stool	EB	meconium	Infant Stool	Infant Stool
26	Streptococcus	Infant Stool EB meconium	3.605759091	Infant	Stool	EB	meconium	Infant Stool	Infant Stool
27	Bacteroides	Infant Stool EB meconium	9.967009091	Infant	Stool	EB	meconium	Infant Stool	Infant Stool
28	Clostridium_sensu_stricto_1	Infant Stool EB meconium	0.016825455	Infant	Stool	EB	meconium	Infant Stool	Infant Stool
29	Staphylococcus	Infant Stool EB meconium	4.310298182	Infant	Stool	EB	meconium	Infant Stool	Infant Stool
30	Veillonella	Infant Stool EB meconium	0.069911818	Infant	Stool	EB	meconium	Infant Stool	Infant Stool
31	Enterococcus	Infant Stool EB meconium	0.163735455	Infant	Stool	EB	meconium	Infant Stool	Infant Stool
32	Lactobacillus	Infant Stool EB meconium	5.739601818	Infant	Stool	EB	meconium	Infant Stool	Infant Stool
33	Other	Infant Stool EB meconium	38.31679364	Infant	Stool	EB	meconium	Infant Stool	Infant Stool
34	Escherichia-Shigella	Infant Stool EB transition_milk	17.924053	Infant	Stool	EB	transition_milk	Infant Stool	Infant Stool
35	Bifidobacterium	Infant Stool EB transition_milk	10.922532	Infant	Stool	EB	transition_milk	Infant Stool	Infant Stool
36	Klebsiella	Infant Stool EB transition_milk	13.140894	Infant	Stool	EB	transition_milk	Infant Stool	Infant Stool
37	Streptococcus	Infant Stool EB transition_milk	8.24248	Infant	Stool	EB	transition_milk	Infant Stool	Infant Stool
38	Bacteroides	Infant Stool EB transition_milk	3.125304	Infant	Stool	EB	transition_milk	Infant Stool	Infant Stool
39	Clostridium_sensu_stricto_1	Infant Stool EB transition_milk	12.110505	Infant	Stool	EB	transition_milk	Infant Stool	Infant Stool
40	Staphylococcus	Infant Stool EB transition_milk	2.1223	Infant	Stool	EB	transition_milk	Infant Stool	Infant Stool
41	Veillonella	Infant Stool EB transition_milk	9.490204	Infant	Stool	EB	transition_milk	Infant Stool	Infant Stool
42	Enterococcus	Infant Stool EB transition_milk	0.789088	Infant	Stool	EB	transition_milk	Infant Stool	Infant Stool
43	Lactobacillus	Infant Stool EB transition_milk	0.616232	Infant	Stool	EB	transition_milk	Infant Stool	Infant Stool
44	Other	Infant Stool EB transition_milk	21.494531	Infant	Stool	EB	transition_milk	Infant Stool	Infant Stool
45	Escherichia-Shigella	Infant Stool MB colostrum	23.14458467	Infant	Stool	MB	colostrum	Infant Stool	Infant Stool
46	Bifidobacterium	Infant Stool MB colostrum	1.831791333	Infant	Stool	MB	colostrum	Infant Stool	Infant Stool
47	Klebsiella	Infant Stool MB colostrum	2.234615333	Infant	Stool	MB	colostrum	Infant Stool	Infant Stool
48	Streptococcus	Infant Stool MB colostrum	14.36655333	Infant	Stool	MB	colostrum	Infant Stool	Infant Stool
49	Bacteroides	Infant Stool MB colostrum	6.756022667	Infant	Stool	MB	colostrum	Infant Stool	Infant Stool
50	Clostridium_sensu_stricto_1	Infant Stool MB colostrum	0.416186667	Infant	Stool	MB	colostrum	Infant Stool	Infant Stool
51	Staphylococcus	Infant Stool MB colostrum	5.810766667	Infant	Stool	MB	colostrum	Infant Stool	Infant Stool
52	Veillonella	Infant Stool MB colostrum	0.031041333	Infant	Stool	MB	colostrum	Infant Stool	Infant Stool
53	Enterococcus	Infant Stool MB colostrum	9.833347333	Infant	Stool	MB	colostrum	Infant Stool	Infant Stool
54	Lactobacillus	Infant Stool MB colostrum	2.098738667	Infant	Stool	MB	colostrum	Infant Stool	Infant Stool
55	Other	Infant Stool MB colostrum	33.47310867	Infant	Stool	MB	colostrum	Infant Stool	Infant Stool
56	Escherichia-Shigella	Infant Stool MB mature_milk	17.51786833	Infant	Stool	MB	mature_milk	Infant Stool	Infant Stool
57	Bifidobacterium	Infant Stool MB mature_milk	16.15024333	Infant	Stool	MB	mature_milk	Infant Stool	Infant Stool
58	Klebsiella	Infant Stool MB mature_milk	12.948475	Infant	Stool	MB	mature_milk	Infant Stool	Infant Stool
59	Streptococcus	Infant Stool MB mature_milk	10.09633333	Infant	Stool	MB	mature_milk	Infant Stool	Infant Stool
60	Bacteroides	Infant Stool MB mature_milk	4.05625	Infant	Stool	MB	mature_milk	Infant Stool	Infant Stool
61	Clostridium_sensu_stricto_1	Infant Stool MB mature_milk	7.369633333	Infant	Stool	MB	mature_milk	Infant Stool	Infant Stool
62	Staphylococcus	Infant Stool MB mature_milk	0.677208333	Infant	Stool	MB	mature_milk	Infant Stool	Infant Stool
63	Veillonella	Infant Stool MB mature_milk	0.327038333	Infant	Stool	MB	mature_milk	Infant Stool	Infant Stool
64	Enterococcus	Infant Stool MB mature_milk	2.120055833	Infant	Stool	MB	mature_milk	Infant Stool	Infant Stool
65	Lactobacillus	Infant Stool MB mature_milk	1.811046667	Infant	Stool	MB	mature_milk	Infant Stool	Infant Stool
66	Other	Infant Stool MB mature_milk	26.94215333	Infant	Stool	MB	mature_milk	Infant Stool	Infant Stool
67	Escherichia-Shigella	Infant Stool MB meconium	37.08085	Infant	Stool	MB	meconium	Infant Stool	Infant Stool
68	Bifidobacterium	Infant Stool MB meconium	2.802775	Infant	Stool	MB	meconium	Infant Stool	Infant Stool
69	Klebsiella	Infant Stool MB meconium	0.750825	Infant	Stool	MB	meconium	Infant Stool	Infant Stool
70	Streptococcus	Infant Stool MB meconium	1.48925	Infant	Stool	MB	meconium	Infant Stool	Infant Stool
71	Bacteroides	Infant Stool MB meconium	6.9865	Infant	Stool	MB	meconium	Infant Stool	Infant Stool
72	Clostridium_sensu_stricto_1	Infant Stool MB meconium	0.02885	Infant	Stool	MB	meconium	Infant Stool	Infant Stool
73	Staphylococcus	Infant Stool MB meconium	3.247505	Infant	Stool	MB	meconium	Infant Stool	Infant Stool
74	Veillonella	Infant Stool MB meconium	0.011695	Infant	Stool	MB	meconium	Infant Stool	Infant Stool
75	Enterococcus	Infant Stool MB meconium	1.6624	Infant	Stool	MB	meconium	Infant Stool	Infant Stool
76	Lactobacillus	Infant Stool MB meconium	3.868	Infant	Stool	MB	meconium	Infant Stool	Infant Stool
77	Other	Infant Stool MB meconium	42.0406425	Infant	Stool	MB	meconium	Infant Stool	Infant Stool
78	Escherichia-Shigella	Infant Stool MB transition_milk	22.222325	Infant	Stool	MB	transition_milk	Infant Stool	Infant Stool
79	Bifidobacterium	Infant Stool MB transition_milk	8.306641667	Infant	Stool	MB	transition_milk	Infant Stool	Infant Stool
80	Klebsiella	Infant Stool MB transition_milk	6.431165	Infant	Stool	MB	transition_milk	Infant Stool	Infant Stool
81	Streptococcus	Infant Stool MB transition_milk	7.067083333	Infant	Stool	MB	transition_milk	Infant Stool	Infant Stool
82	Bacteroides	Infant Stool MB transition_milk	7.090116667	Infant	Stool	MB	transition_milk	Infant Stool	Infant Stool
83	Clostridium_sensu_stricto_1	Infant Stool MB transition_milk	10.93937	Infant	Stool	MB	transition_milk	Infant Stool	Infant Stool
84	Staphylococcus	Infant Stool MB transition_milk	2.316183333	Infant	Stool	MB	transition_milk	Infant Stool	Infant Stool
85	Veillonella	Infant Stool MB transition_milk	2.550195	Infant	Stool	MB	transition_milk	Infant Stool	Infant Stool
86	Enterococcus	Infant Stool MB transition_milk	0.409220833	Infant	Stool	MB	transition_milk	Infant Stool	Infant Stool
87	Lactobacillus	Infant Stool MB transition_milk	1.313998333	Infant	Stool	MB	transition_milk	Infant Stool	Infant Stool
88	Other	Infant Stool MB transition_milk	31.33031667	Infant	Stool	MB	transition_milk	Infant Stool	Infant Stool
